# Supplementary material for: Integrated Multi-Omics Links Bisphenol AF (BPAF) Exposure to Hepatic Lipid Metabolism Disruption via Succinate Dehydrogenase Dysfunction and Mitochondrial Impairment
Source: Metabolites. 2026 Jun 24;16(7):440. doi: 10.3390/metabo16070440 (PMC13413854; doi:10.3390/metabo16070440)
Supplement: Supplementary file 1 [file metabolites-16-00440-s001.zip]

Archive with 1 entries (1 files):
- metabolites-4318609-supplementary.pdf
